# Supplementary material for: Effects of Glucocorticoids on Postoperative Neurocognitive Disorders in Adult Patients: A Systematic Review and Meta-Analysis
Source: Front Aging Neurosci. 2022 Jun 30;14:939848. doi: 10.3389/fnagi.2022.939848 (PMC9284274; doi:10.3389/fnagi.2022.939848)
Supplement: Supplementary Material — Search strategy. [file Data_Sheet_1.ZIP]

Archive with 7 entries (7 files):
- Supplementary Material/Supplementary Figure 1.tif
- Supplementary Material/Supplementary Figure 2.tif
- Supplementary Material/Supplementary Figure 3.tif
- Supplementary Material/Supplementary Figure 4.tif
- Supplementary Material/Supplementary Material Search Strategy.docx
- Supplementary Material/Supplementary Table 1.docx
- Supplementary Material/Supplementary Table 2.docx
